# Supplementary material for: Geospatial interpolation and hydro-geochemical characterization of alluvial aquifers in the Thal Desert, Punjab, Pakistan
Source: PLoS One. 2024 Aug 14;19(8):e0307025. doi: 10.1371/journal.pone.0307025 (PMC11324156; doi:10.1371/journal.pone.0307025)
Supplement: S1 File — (XLSX) [file pone.0307025.s001.xlsx]

## Sheet: Sheet1
Latitude	Longitude	Sample ID	Water Depth (m)	pH	Temperature *C	Taste	Odor	Color	TDS (mg/L)	EC	Turbidity (NTU)	As (micro g/L)	Fe (mg/l)	F (mg/l)	Hardness (mg/l)	SO4 (mg/l)	Ca (mg/l)	HCO3 (mg/l)	NO3 (mg/l)	Mg (mg/l)	K (mg/l)	Cl (mg/l)	Na (mg/l)	Microbial Pollution	Ca(meq/L)	Mg (meq/L)	Na (meq/L)	K (meq/L)	Cl (meq/L)	SO4 (meq/L)	CO3 (meq/L)	HCO3 (meq/L)
30.0723	71.1706	S1	21	7.5	23	Saline	UO	UO	985	1539	1.1	30	0.19	0.1	520	33	123	215	0.1	51	10	373	115	Negative	6.13803	4.19667	5.00217	0.255768	10.5219	0.687099	17.331	3.52367
30.0722	71.1682	S2	12	7.1	25	UO	UO	UO	824	1287	7.1	20	0.02	0.5	410	113	89	262	0.2	45	11	196	107	Positive	4.44134	3.70294	4.6542	0.281344	5.52891	2.35279	13.6648	4.29396
30.0707	71.1674	S3	18	7.1	26	Saline	UO	UO	2117	3309	1.2	150	0.26	0.74	550	171	111	324	0.3	65	21	846	491	Positive	5.5392	5.34869	21.3571	0.537112	23.8646	3.56042	18.3309	5.31008
30.0706	71.1651	S4	14	7.4	24	Saline	UO	Yellowish	568	888	4.5	10	0.04	1	300	81	49	204	0.1	42	5	118	73	Negative	2.44523	3.45608	3.17529	0.127884	3.32863	1.68652	9.99867	3.34339
30.0692	71.1648	S5	13	7.3	26	UO	UO	UO	3580	5595	28	170	0.08	2	580	979	93	379	0.4	125	38	207	765	Positive	4.64095	10.2859	33.2753	0.971917	5.83921	20.3839	19.3308	6.21149
30.0688	71.1623	S6	15	7.3	26	Saline	Pungent	UO	1571	2455	32	70	0.05	0.94	96	553	113	436	0.2	67	13	476	305	Negative	5.639	5.51327	13.2666	0.332498	13.4274	11.5141	3.19957	7.14567
30.07	71.1599	S7	11	7.4	26	UO	UO	UO	1164	1820	3.5	60	0.02	0.64	143	256	81	390	0.74	77	8	256	176	Positive	4.04212	6.33614	7.6555	0.204614	7.22144	5.33022	4.76603	6.39177
30.0723	71.1592	S8	13	7.4	27	Saline	UO	UO	1393	2187	3.1	80	0.02	0.85	460	82	79	305	0.1	63	19	511	281	Positive	3.94231	5.18412	12.2227	0.485958	14.4147	1.70734	15.3313	4.99869
30.0712	71.162	S9	18	7.6	26	Saline	Pungent	UO	1280	2001	2	60	0.2	0.35	430	42	79	385	0.3	56	15	412	265	Positive	3.94231	4.60811	11.5268	0.383651	11.622	0.87449	14.3314	6.30982
30.0725	71.163	S10	15	6.9	25	UO	UO	Yellowish	1140	1782	191	80	0.09	0.49	175	510	83	386	0.4	73	13	233	163	Positive	4.14192	6.00699	7.09004	0.332498	6.57264	10.6188	5.83256	6.32621
30.0741	71.1608	S11	15	7.6	25	Saline	UO	UO	766	1197	1.7	50	0.83	0.32	320	60	49	265	0.2	47	11	207	127	Negative	2.44523	3.86752	5.52414	0.281344	5.83921	1.24927	10.6652	4.34312
30.0757	71.1611	S12	14	7.7	22	UO	UO	UO	773	1213	10	40	0.87	0.5	290	178	57	270	1	35	6	178	145	Positive	2.84445	2.88007	6.30709	0.153461	5.02116	3.70617	9.66538	4.42507
30.0746	71.1627	S13	28	7.9	25	UO	Unpleasant	UO	1148	1794	3.9	50	0.13	0.37	560	225	141	295	0.8	50	10	274	159	Negative	7.03628	4.11438	6.91605	0.255768	7.7292	4.68477	18.6642	4.8348
30.0726	71.1652	S14	15	7.1	25	UO	UO	UO	642	1004	1.3	20	0.91	0.09	290	73	53	270	0.1	37	4	127	103	Positive	2.64484	3.04464	4.48021	0.102307	3.58251	1.51995	9.66538	4.42507
30.074	71.1668	S15	13	7.6	27	UO	UO	Yellowish	795	1243	1.4	20	0.12	0.26	280	97	47	365	0.3	39	23	125	152	Negative	2.34543	3.20922	6.61157	0.588265	3.52609	2.01966	9.33209	5.98204
30.0735	71.169	S16	22	7.2	28	Saline	UO	UO	1230	1922	0.4	30	0.05	0.27	460	42	107	285	2	46	18	416	208	Negative	5.33959	3.78523	9.04741	0.460382	11.7348	0.87449	15.3313	4.67091
30.0755	71.1688	S17	13	7.5	24	UO	UO	Yellowish	322	519	1.2	10	0.02	0.5	190	43	37	155	0.1	23	4	55	40	Negative	1.8464	1.89261	1.73989	0.102307	1.55148	0.895311	6.33249	2.54032
30.0756	71.1653	S18	17	7.7	27	Saline	UO	UO	1081	1690	0.8	20	0.08	0.5	390	42	79	230	0.6	46	15	417	208	Negative	3.94231	3.78523	9.04741	0.383651	11.763	0.87449	12.9983	3.7695
30.0755	71.1637	S19	20	7.7	27	UO	Pungent	UO	1622	2535	4.7	100	0.06	0.25	126	445	105	520	0.73	84	11	444	305	Negative	5.23978	6.91216	13.2666	0.281344	12.5247	9.26543	4.19944	8.52235
30.0772	71.1623	S20	13	6.9	26	UO	UO	Yellowish	1010	1579	53	80	0.08	0.61	160	546	117	360	0.1	62	11	203	111	Positive	5.83861	5.10183	4.82819	0.281344	5.72638	11.3684	5.33262	5.90009
30.0792	71.1617	S21	17	7.5	26	Saline	UO	Yellowish	2224	3475	84	200	0.311	0.77	720	157	133	590	0.3	93	21	715	439	Negative	6.63706	7.65275	19.0953	0.537112	20.1693	3.26893	23.9968	9.66959
30.0778	71.1644	S22	12	7.4	26	UO	UO	UO	568	887	1.2	50	0.01	0.34	290	86	49	206	0.1	42	5	118	75	Negative	2.44523	3.45608	3.26229	0.127884	3.32863	1.79062	9.66538	3.37616
30.0763	71.1671	S23	18	7.5	24	UO	Unpleasant	UO	401	627	1.7	10	0.2	0.35	210	48	45	165	0.1	21	4	83	64	Negative	2.24562	1.72804	2.78382	0.102307	2.34133	0.999417	6.99907	2.70421
30.0779	71.168	S24	12	7.2	26	UO	UO	UO	659	1031	4.8	30	0.02	0.5	410	43	57	340	0.8	54	2	93	55	Positive	2.84445	4.44353	2.39234	0.0511535	2.62341	0.895311	13.6648	5.57231
30.0775	71.1661	S25	18	6.8	24	UO	UO	UO	1321	2065	1.1	70	0.02	0.96	196	610	133	405	0.1	67	16	306	185	Negative	6.63706	5.51327	8.04698	0.409228	8.63188	12.7009	6.53246	6.6376
30.0796	71.1666	S26	25	7.2	0	UO	UO	Yellowish	379	906	2.7	10	0.01	0.39	80	330	59	285	0.1	43	9	76	66	Positive	2.94426	3.53837	2.87081	0.230191	2.14386	6.87099	2.66631	4.67091
30.0798	71.1639	S27	18	7.4	26	UO	UO	UO	1379	2155	7.6	40	0.18	1	136	367	129	376	11.5	94	56	370	162	Negative	6.43745	7.73503	7.04654	1.4323	10.4372	7.64138	4.53273	6.16232
30.0817	71.1633	S28	16	7.1	22	Saline	Pungent	Yellowish	3689	5765	11.3	180	0.04	1	650	1052	226	530	0.3	120	16	1190	789	Positive	11.278	9.87451	34.3193	0.409228	33.5684	21.9039	21.6638	8.68625
30.0811	71.1653	S29	16	7.8	22	Saline	UO	Yellowish	1099	1717	22	10	0.04	0.64	410	145	73	305	0.4	56	12	278	198	Positive	3.6429	4.60811	8.61244	0.306921	7.84203	3.01907	13.6648	4.99869
30.0803	71.1679	S30	18	6.9	24	UO	UO	UO	1324	2085	0.4	20	0.02	0.23	266	505	85	435	0.2	72	19	235	239	Negative	4.24173	5.92471	10.3958	0.485958	6.62906	10.5147	8.86548	7.12928
30.0819	71.1693	S31	15	7.1	22	UO	UO	UO	1002	1567	31	20	0.05	0.44	150	505	93	365	0.2	67	18	207	117	Positive	4.64095	5.51327	5.08917	0.460382	5.83921	10.5147	4.99933	5.98204
30.0818	71.1671	S32	17	7	24	Saline	UO	UO	3920	6125	0.1	140	0.08	2	666	1210	262	684	0.4	133	21	1230	841	Negative	13.0745	10.9443	36.5811	0.537112	34.6968	25.1936	22.197	11.2102
30.0828	71.1651	S33	15	6.9	26	UO	UO	UO	1485	2321	1.9	40	0.02	0.32	490	123	105	270	0.2	49	9	547	307	Positive	5.23978	4.03209	13.3536	0.230191	15.4302	2.56101	16.3312	4.42507
30.0855	71.1662	S34	17	7.1	28	Saline	UO	UO	3248	5075	0.4	150	0.25	0.73	820	152	182	455	3	93	24	1338	785	Positive	9.08229	7.65275	34.1453	0.613842	37.7433	3.16482	27.3297	7.45706
30.0836	71.1672	S35	19	8.5	22	Biter	Unpleasant	Greenish	515	806	0.5	5	0.03	0.49	98	242	58	160	0.3	22	9	107	75	Positive	2.89436	1.81033	3.26229	0.230191	3.01834	5.03873	3.26623	2.62226
30.085	71.1691	S36	19	7.5	25	Saline	UO	Yellowish	1609	2515	28	70	0.04	0.77	620	135	121	365	0.875	74	13	540	284	Negative	6.03823	6.08928	12.3532	0.332498	15.2327	2.81086	20.6639	5.98204
30.0834	71.1684	S37	16	7.1	24	UO	UO	Yellowish	806	1200	60	10	0.03	0.26	125	442	76	325	0.2	64	7	139	95	Negative	3.7926	5.26641	4.13223	0.179037	3.92102	9.20296	4.16611	5.32647
30.0839	71.1705	S38	19	6.7	27	UO	Unpleasant	UO	895	1398	0.3	5	0.03	2	98	465	109	365	0.9	47	11	182	104	Positive	5.43939	3.86752	4.52371	0.281344	5.13399	9.68185	3.26623	5.98204
30.0742	71.1654	S39	12	7.4	27	Saline	UO	UO	1776	2775	10	30	0.02	0.79	620	215	105	470	0.9	86	27	501	320	Positive	5.23978	7.07673	13.9191	0.690572	14.1326	4.47656	20.6639	7.7029
30.07	71.1632	S40	12	7.7	26	UO	UO	UO	805	1258	5.6	10	0.02	102	310	67	53	285	2	42	13	189	140	Positive	2.64484	3.45608	6.0896	0.332498	5.33145	1.39502	10.332	4.67091
		Avg	16.275	7.3425	24.525				1327.88	2082.8	15.6625	56.25	0.138525	3.1815	352.375	286.75	96.125	342.05	0.791125	61.8	14.45	362.95	240.975
		Min	11	6.7	0				322	519	0.1	5	0.01	0.09	80	33	37	155	0.1	21	2	55	40
		Max	28	8.5	28				3920	6125	191	200	0.91	102	820	1210	262	684	11.5	133	56	1338	841
