# Supplementary material for: Geospatial interpolation and hydro-geochemical characterization of alluvial aquifers in the Thal Desert, Punjab, Pakistan
Source: PLoS One. 2024 Aug 14;19(8):e0307025. doi: 10.1371/journal.pone.0307025 (PMC11324156; doi:10.1371/journal.pone.0307025)
Supplement: S2 File — (XLSX) [file pone.0307025.s002.xlsx]

## Sheet: Sheet1
Ca(meq%)	Mg(meq%)	Na+K(meq%)	Cl(meq%)	SO4(meq%)	CO3+HCO3(meq%)	Sample ID	pH	TDS (mg/L)
0.740107	0.506023	0.633989	0.783833	0.0511859	1.55358	S1	7.5	985
0.535525	0.446491	0.595114	0.41188	0.175273	1.33785	S2	7.1	824
0.667902	0.644931	2.63995	1.77781	0.265236	1.76115	S3	7.1	2117
0.294839	0.416725	0.398288	0.247969	0.125638	0.993925	S4	7.4	568
0.559593	1.24025	4.12944	0.434996	1.51851	1.90279	S5	7.3	3580
0.679936	0.664775	1.63975	1.00028	0.857751	0.770675	S6	7.3	1571
0.487388	0.763995	0.947752	0.537966	0.397078	0.831207	S7	7.4	1164
0.475353	0.625087	1.53238	1.07383	0.127189	1.51449	S8	7.4	1393
0.475353	0.555633	1.43612	0.865788	0.0651457	1.53768	S9	7.6	1280
0.499422	0.724307	0.89499	0.489633	0.791055	0.905775	S10	6.9	1140
0.294839	0.466335	0.70001	0.434996	0.0930653	1.11806	S11	7.6	766
0.342977	0.347271	0.778996	0.374054	0.276094	1.04968	S12	7.7	773
0.848416	0.496101	0.864759	0.575791	0.348995	1.75057	S13	7.9	1148
0.318908	0.367115	0.552547	0.266881	0.113229	1.04968	S14	7.1	642
0.282805	0.386959	0.868137	0.262679	0.150455	1.14084	S15	7.6	795
0.643833	0.456413	1.14642	0.874194	0.0651457	1.49008	S16	7.2	1230
0.222634	0.228206	0.222127	0.115579	0.0666968	0.660985	S17	7.5	322
0.475353	0.456413	1.13717	0.876296	0.0651457	1.24913	S18	7.7	1081
0.631799	0.833449	1.63358	0.933034	0.690234	0.947718	S19	7.7	1622
0.704004	0.615165	0.616093	0.42659	0.846894	0.836788	S20	6.9	1010
0.800279	0.922748	2.36722	1.50252	0.243521	2.508	S21	7.5	2224
0.294839	0.416725	0.408778	0.247969	0.133394	0.971538	S22	7.4	568
0.270771	0.208362	0.348001	0.174419	0.0744522	0.722852	S23	7.5	401
0.342977	0.535789	0.29463	0.195433	0.0666968	1.43308	S24	7.2	659
0.800279	0.664775	1.01963	0.643037	0.946163	0.981112	S25	6.8	1321
0.355011	0.426647	0.373911	0.159709	0.511859	0.546591	S26	7.2	379
0.77621	0.93267	1.02236	0.777528	0.569249	0.796734	S27	7.4	1379
1.35987	1.19064	4.18747	2.5007	1.63174	2.26094	S28	7.1	3689
0.439251	0.555633	1.07547	0.584197	0.224908	1.39035	S29	7.8	1099
0.511456	0.714385	1.3121	0.493836	0.783299	1.19154	S30	6.9	1324
0.559593	0.664775	0.66915	0.434996	0.783299	0.818064	S31	7.1	1002
1.57649	1.31963	4.47562	2.58476	1.87682	2.48869	S32	7	3920
0.631799	0.486179	1.6379	1.14948	0.190784	1.54625	S33	6.9	1485
1.09512	0.922748	4.19116	2.81171	0.235765	2.59146	S34	7.1	3248
0.348994	0.218284	0.421114	0.224853	0.375363	0.438667	S35	8.5	515
0.728073	0.734229	1.52961	1.13477	0.209397	1.98501	S36	7.5	1609
0.457302	0.635009	0.519841	0.292099	0.685581	0.707156	S37	7.1	806
0.655867	0.466335	0.57938	0.38246	0.721256	0.688956	S38	6.7	895
0.631799	0.853293	1.76159	1.05282	0.333484	2.1132	S39	7.4	1776
0.318908	0.416725	0.77436	0.39717	0.103923	1.11765	S40	7.7	805
