# Supplementary material for: Geospatial interpolation and hydro-geochemical characterization of alluvial aquifers in the Thal Desert, Punjab, Pakistan
Source: PLoS One. 2024 Aug 14;19(8):e0307025. doi: 10.1371/journal.pone.0307025 (PMC11324156; doi:10.1371/journal.pone.0307025)
Supplement: S3 File — (XLSX) [file pone.0307025.s003.xlsx]

## Sheet: Feuil1
Sample	TDS	Ca(Mg/l)	Na (Mg/l)	CL(Mg/l)	HCO3(Mg/l)	Na/(Na+Ca)	Cl/(Cl+HCo3)
S1	985	123	115	373	215	0.483193	0.634354
S2	824	89	107	196	262	0.545918	0.427948
S3	2117	111	491	846	324	0.815615	0.723077
S4	568	49	73	118	204	0.598361	0.36646
S5	3580	93	765	207	379	0.891608	0.353242
S6	1571	113	305	476	436	0.729665	0.52193
S7	1164	81	176	256	390	0.684825	0.396285
S8	1393	79	281	511	305	0.780556	0.626225
S9	1280	79	265	412	385	0.770349	0.516939
S10	1140	83	163	233	386	0.662602	0.376414
S11	766	49	127	207	265	0.721591	0.438559
S12	773	57	145	178	270	0.717822	0.397321
S13	1148	141	159	274	295	0.53	0.481547
S14	642	53	103	127	270	0.660256	0.319899
S15	795	47	152	125	365	0.763819	0.255102
S16	1230	107	208	416	285	0.660317	0.593438
S17	322	37	40	55	155	0.519481	0.261905
S18	1081	79	208	417	230	0.724739	0.644513
S19	1622	105	305	444	520	0.743902	0.460581
S20	1010	117	111	203	360	0.486842	0.360568
S21	2224	133	439	715	590	0.767483	0.547893
S22	568	49	75	118	206	0.604839	0.364198
S23	401	45	64	83	165	0.587156	0.334677
S24	659	57	55	93	340	0.491071	0.214781
S25	1321	133	185	306	405	0.581761	0.43038
S26	379	59	66	76	285	0.528	0.210526
S27	1379	129	162	370	376	0.556701	0.495979
S28	3689	226	789	1190	530	0.77734	0.69186
S29	1099	73	198	278	305	0.730627	0.476844
S30	1324	85	239	235	435	0.737654	0.350746
S31	1002	93	117	207	365	0.557143	0.361888
S32	3920	262	841	1230	684	0.762466	0.642633
S33	1485	105	307	547	270	0.745146	0.669523
S34	3248	182	785	1338	455	0.811789	0.746235
S35	515	58	75	107	160	0.56391	0.400749
S36	1609	121	284	540	365	0.701235	0.596685
S37	806	76	95	139	325	0.555556	0.299569
S38	895	109	104	182	365	0.488263	0.332724
S39	1776	105	320	501	470	0.752941	0.515963
S40	805	53	140	189	285	0.725389	0.398734
