# Supplementary material for: Geospatial interpolation and hydro-geochemical characterization of alluvial aquifers in the Thal Desert, Punjab, Pakistan
Source: PLoS One. 2024 Aug 14;19(8):e0307025. doi: 10.1371/journal.pone.0307025 (PMC11324156; doi:10.1371/journal.pone.0307025)
Supplement: S4 File — (XLSX) [file pone.0307025.s004.xlsx]

## Sheet: Sheet1
ID	As	Fe	Na	K	Ca	Mg	F	Cl	NO3	SO4	HCO3
S1	30	0.19	115	10	123	51	0.1	373	0.1	33	215
S2	20	0.02	107	11	89	45	0.5	196	0.2	113	262
S3	150	0.26	491	21	111	65	0.74	846	0.3	171	324
S4	10	0.04	73	5	49	42	1	118	0.1	81	204
S5	170	0.08	765	38	93	125	2	207	0.4	979	379
S6	70	0.05	305	13	113	67	0.94	476	0.2	553	436
S7	60	0.02	176	8	81	77	0.64	256	0.74	256	390
S8	80	0.02	281	19	79	63	0.85	511	0.1	82	305
S9	60	0.2	265	15	79	56	0.35	412	0.3	42	385
S10	80	0.09	163	13	83	73	0.49	233	0.4	510	386
S11	50	0.83	127	11	49	47	0.32	207	0.2	60	265
S12	40	0.87	145	6	57	35	0.5	178	1	178	270
S13	50	0.13	159	10	141	50	0.37	274	0.8	225	295
S14	20	0.91	103	4	53	37	0.09	127	0.1	73	270
S15	20	0.12	152	23	47	39	0.26	125	0.3	97	365
S16	30	0.05	208	18	107	46	0.27	416	2	42	285
S17	10	0.02	40	4	37	23	0.5	55	0.1	43	155
S18	20	0.08	208	15	79	46	0.5	417	0.6	42	230
S19	100	0.06	305	11	105	84	0.25	444	0.73	445	520
S20	80	0.08	111	11	117	62	0.61	203	0.1	546	360
S21	200	0.311	439	21	133	93	0.77	715	0.3	157	590
S22	50	0.01	75	5	49	42	0.34	118	0.1	86	206
S23	10	0.2	64	4	45	21	0.35	83	0.1	48	165
S24	30	0.02	55	2	57	54	0.5	93	0.8	43	340
S25	70	0.02	185	16	133	67	0.96	306	0.1	610	405
S26	10	0.01	66	9	59	43	0.39	76	0.1	330	285
S27	40	0.18	162	56	129	94	1	370	11.5	367	376
S28	180	0.04	789	16	226	120	1	1190	0.3	1052	530
S29	10	0.04	198	12	73	56	0.64	278	0.4	145	305
S30	20	0.02	239	19	85	72	0.23	235	0.2	505	435
S31	20	0.05	117	18	93	67	0.44	207	0.2	505	365
S32	140	0.08	841	21	262	133	2	1230	0.4	1210	684
S33	40	0.02	307	9	105	49	0.32	547	0.2	123	270
S34	150	0.25	785	24	182	93	0.73	1338	3	152	455
S35	5	0.03	75	9	58	22	0.49	107	0.3	242	160
S36	70	0.04	284	13	121	74	0.77	540	0.875	135	365
S37	10	0.03	95	7	76	64	0.26	139	0.2	442	325
S38	5	0.03	104	11	109	47	2	182	0.9	465	365
S39	30	0.02	320	27	105	86	0.79	501	0.9	215	470
S40	10	0.02	140	13	53	42	102	189	2	67	285
