# Supplementary material for: Geospatial interpolation and hydro-geochemical characterization of alluvial aquifers in the Thal Desert, Punjab, Pakistan
Source: PLoS One. 2024 Aug 14;19(8):e0307025. doi: 10.1371/journal.pone.0307025 (PMC11324156; doi:10.1371/journal.pone.0307025)
Supplement: S5 File — (XLSX) [file pone.0307025.s005.xlsx]

## Sheet: Sheet1
Conductivity	SAR	Sample ID
1539	12.3293	S1
1287	13.0721	S2
3309	29.9	S3
888	10.8222	S4
5595	29.9	S5
2455	29.9	S6
1820	19.8015	S7
2187	29.9	S8
2001	29.9	S9
1782	18.4561	S10
1197	18.3309	S11
1213	21.3791	S12
1794	16.2703	S13
1004	15.3543	S14
1243	23.1798	S15
1922	23.7811	S16
519	7.30297	S17
1690	26.3102	S18
2535	29.9	S19
1579	11.7331	S20
3475	29.9	S21
887	11.1187	S22
627	11.141	S23
1031	7.38272	S24
2065	18.5	S25
906	9.24185	S26
2155	15.3418	S27
5765	29.9	S28
1717	24.6539	S29
2085	26.9751	S30
1567	13.081	S31
6125	29.9	S32
2321	29.9	S33
5075	29.9	S34
806	11.8585	S35
2515	28.7618	S36
1200	11.3547	S37
1398	11.7757	S38
2775	29.9	S39
1258	20.3133	S40
