# Supplementary material for: Geospatial interpolation and hydro-geochemical characterization of alluvial aquifers in the Thal Desert, Punjab, Pakistan
Source: PLoS One. 2024 Aug 14;19(8):e0307025. doi: 10.1371/journal.pone.0307025 (PMC11324156; doi:10.1371/journal.pone.0307025)
Supplement: S6 File — (XLSX) [file pone.0307025.s006.xlsx]

## Sheet: Sheet1
						Sample ID	pH	TDS	EC	Turbidity	As	Fe	F	SO4	Ca	HCO3	NO3	Mg	K	Cl	Na
		Parameters	Standard			S1	7.5	985	1539	1.1	30	0.19	0.1	33	123	215	0.1	51	10	373	115
		pH	8.5			S2	7.1	824	1287	7.1	20	0.02	0.5	113	89	262	0.2	45	11	196	107
		TDS (mg/L)	1000			S3	7.1	2117	3309	1.2	150	0.26	0.74	171	111	324	0.3	65	21	846	491
		EC	400			S4	7.4	568	888	4.5	10	0.04	1	81	49	204	0.1	42	5	118	73
		Turbidity (NTU)	5			S5	7.3	3580	5595	28	170	0.08	2	979	93	379	0.4	125	38	207	765
		As (micro g/L)	10			S6	7.3	1571	2455	32	70	0.05	0.94	553	113	436	0.2	67	13	476	305
		Fe (mg/l)	0.3			S7	7.4	1164	1820	3.5	60	0.02	0.64	256	81	390	0.74	77	8	256	176
		F (mg/l)	1.5			S8	7.4	1393	2187	3.1	80	0.02	0.85	82	79	305	0.1	63	19	511	281
		SO4	250			S9	7.6	1280	2001	2	60	0.2	0.35	42	79	385	0.3	56	15	412	265
		Ca	100			S10	6.9	1140	1782	191	80	0.09	0.49	510	83	386	0.4	73	13	233	163
		HCO3	350			S11	7.6	766	1197	1.7	50	0.83	0.32	60	49	265	0.2	47	11	207	127
		NO3	50			S12	7.7	773	1213	10	40	0.87	0.5	178	57	270	1	35	6	178	145
		Mg	50			S13	7.9	1148	1794	3.9	50	0.13	0.37	225	141	295	0.8	50	10	274	159
		K	20			S14	7.1	642	1004	1.3	20	0.91	0.09	73	53	270	0.1	37	4	127	103
		Cl	250			S15	7.6	795	1243	1.4	20	0.12	0.26	97	47	365	0.3	39	23	125	152
		Na	200			S16	7.2	1230	1922	0.4	30	0.05	0.27	42	107	285	2	46	18	416	208
						S17	7.5	322	519	1.2	10	0.02	0.5	43	37	155	0.1	23	4	55	40
						S18	7.7	1081	1690	0.8	20	0.08	0.5	42	79	230	0.6	46	15	417	208
						S19	7.7	1622	2535	4.7	100	0.06	0.25	445	105	520	0.73	84	11	444	305
						S20	6.9	1010	1579	53	80	0.08	0.61	546	117	360	0.1	62	11	203	111
						S21	7.5	2224	3475	84	200	0.311	0.77	157	133	590	0.3	93	21	715	439
						S22	7.4	568	887	1.2	50	0.01	0.34	86	49	206	0.1	42	5	118	75
						S23	7.5	401	627	1.7	10	0.2	0.35	48	45	165	0.1	21	4	83	64
						S24	7.2	659	1031	4.8	30	0.02	0.5	43	57	340	0.8	54	2	93	55
						S25	6.8	1321	2065	1.1	70	0.02	0.96	610	133	405	0.1	67	16	306	185
						S26	7.2	379	906	2.7	10	0.01	0.39	330	59	285	0.1	43	9	76	66
						S27	7.4	1379	2155	7.6	40	0.18	1	367	129	376	11.5	94	56	370	162
						S28	7.1	3689	5765	11.3	180	0.04	1	1052	226	530	0.3	120	16	1190	789
						S29	7.8	1099	1717	22	10	0.04	0.64	145	73	305	0.4	56	12	278	198
						S30	6.9	1324	2085	0.4	20	0.02	0.23	505	85	435	0.2	72	19	235	239
						S31	7.1	1002	1567	31	20	0.05	0.44	505	93	365	0.2	67	18	207	117
						S32	7	3920	6125	0.1	140	0.08	2	1210	262	684	0.4	133	21	1230	841
						S33	6.9	1485	2321	1.9	40	0.02	0.32	123	105	270	0.2	49	9	547	307
						S34	7.1	3248	5075	0.4	150	0.25	0.73	152	182	455	3	93	24	1338	785
						S35	8.5	515	806	0.5	5	0.03	0.49	242	58	160	0.3	22	9	107	75
						S36	7.5	1609	2515	28	70	0.04	0.77	135	121	365	0.875	74	13	540	284
						S37	7.1	806	1200	60	10	0.03	0.26	442	76	325	0.2	64	7	139	95
						S38	6.7	895	1398	0.3	5	0.03	2	465	109	365	0.9	47	11	182	104
						S39	7.4	1776	2775	10	30	0.02	0.79	215	105	470	0.9	86	27	501	320
						S40	7.7	805	1258	5.6	10	0.02	102	67	53	285	2	42	13	189	140

## Sheet: S1
	Parameters	Standards (Sn)	1/Sn	å1/Sn	k=1/(å1/Sn)	Wi=k/Sn	Ideal Value (V0)	Mean Conc. (Vn)	Vn/Sn	Vn/Sn*100=Qn	WnQn
	pH	8.5	0.117647	4.537	0.22041	0.0259306	7	7.5	0.333333	33.3333	0.864352
	TDS	1000	0.001	4.537	0.22041	0.00022041	0	985	0.985	98.5	0.0217104
	EC	400	0.0025	4.537	0.22041	0.000551024	0	1539	3.8475	384.75	0.212007
	Turbidity	5	0.2	4.537	0.22041	0.044082	0	1.1	0.22	22	0.969803
	As	10	0.1	4.537	0.22041	0.022041	0	30	3	300	6.61229
	Fe	0.3	3.33333	4.537	0.22041	0.734699	0	0.19	0.633333	63.3333	46.5309
	F	1.5	0.666667	4.537	0.22041	0.14694	0	0.1	0.0666667	6.66667	0.979599
	SO4	250	0.004	4.537	0.22041	0.000881639	0	33	0.132	13.2	0.0116376
	Ca	100	0.01	4.537	0.22041	0.0022041	0	123	1.23	123	0.271104
	HCO3	350	0.00285714	4.537	0.22041	0.000629742	0	215	0.614286	61.4286	0.0386842
	NO3	50	0.02	4.537	0.22041	0.0044082	0	0.1	0.002	0.2	0.000881639
	Mg	50	0.02	4.537	0.22041	0.0044082	0	51	1.02	102	0.449636
	K	20	0.05	4.537	0.22041	0.0110205	0	10	0.5	50	0.551024
	Cl	250	0.004	4.537	0.22041	0.000881639	0	373	1.492	149.2	0.131541
	Na	200	0.005	4.537	0.22041	0.00110205	0	115	0.575	57.5	0.0633678
						1					57.7086
							pH	0.333333
										WQI	Rating Class
										0-25	Excellent
										26-50	Good
										51-75	Poor
										76-100	Very Poor
										>100	Unsuitable

## Sheet: S2
Parameters	Standards (Sn)	1/Sn	å1/Sn	k=1/(å1/Sn)	Wi=k/Sn	Ideal Value (V0)	Mean Conc. (Vn)	Vn/Sn	Vn/Sn*100=Qn	WnQn
pH	8.5	0.117647	4.537	0.22041	0.0259306	7	7.1	0.0666667	6.66667	0.17287
TDS	1000	0.001	4.537	0.22041	0.00022041	0	824	0.824	82.4	0.0181618
EC	400	0.0025	4.537	0.22041	0.000551024	0	1287	3.2175	321.75	0.177292
Turbidity	5	0.2	4.537	0.22041	0.044082	0	7.1	1.42	142	6.25964
As	10	0.1	4.537	0.22041	0.022041	0	20	2	200	4.4082
Fe	0.3	3.33333	4.537	0.22041	0.734699	0	0.02	0.0666667	6.66667	4.89799
F	1.5	0.666667	4.537	0.22041	0.14694	0	0.5	0.333333	33.3333	4.89799
SO4	250	0.004	4.537	0.22041	0.000881639	0	113	0.452	45.2	0.0398501
Ca	100	0.01	4.537	0.22041	0.0022041	0	89	0.89	89	0.196165
HCO3	350	0.00285714	4.537	0.22041	0.000629742	0	262	0.748571	74.8571	0.0471407
NO3	50	0.02	4.537	0.22041	0.0044082	0	0.2	0.004	0.4	0.00176328
Mg	50	0.02	4.537	0.22041	0.0044082	0	45	0.9	90	0.396738
K	20	0.05	4.537	0.22041	0.0110205	0	11	0.55	55	0.606127
Cl	250	0.004	4.537	0.22041	0.000881639	0	196	0.784	78.4	0.0691205
Na	200	0.005	4.537	0.22041	0.00110205	0	107	0.535	53.5	0.0589596
					1					22.248
						pH	0.0666667

## Sheet: S3
Parameters	Standards (Sn)	1/Sn	å1/Sn	k=1/(å1/Sn)	Wi=k/Sn	Ideal Value (V0)	Mean Conc. (Vn)	Vn/Sn	Vn/Sn*100=Qn	WnQn
pH	8.5	0.117647	4.537	0.22041	0.0259306	7	7.1	0.0666667	6.66667	0.17287
TDS	1000	0.001	4.537	0.22041	0.00022041	0	2117	2.117	211.7	0.0466607
EC	400	0.0025	4.537	0.22041	0.000551024	0	3309	8.2725	827.25	0.455835
Turbidity	5	0.2	4.537	0.22041	0.044082	0	1.2	0.24	24	1.05797
As	10	0.1	4.537	0.22041	0.022041	0	150	15	1500	33.0615
Fe	0.3	3.33333	4.537	0.22041	0.734699	0	0.26	0.866667	86.6667	63.6739
F	1.5	0.666667	4.537	0.22041	0.14694	0	0.74	0.493333	49.3333	7.24903
SO4	250	0.004	4.537	0.22041	0.000881639	0	171	0.684	68.4	0.0603041
Ca	100	0.01	4.537	0.22041	0.0022041	0	111	1.11	111	0.244655
HCO3	350	0.00285714	4.537	0.22041	0.000629742	0	324	0.925714	92.5714	0.0582961
NO3	50	0.02	4.537	0.22041	0.0044082	0	0.3	0.006	0.6	0.00264492
Mg	50	0.02	4.537	0.22041	0.0044082	0	65	1.3	130	0.573065
K	20	0.05	4.537	0.22041	0.0110205	0	21	1.05	105	1.15715
Cl	250	0.004	4.537	0.22041	0.000881639	0	846	3.384	338.4	0.298347
Na	200	0.005	4.537	0.22041	0.00110205	0	491	2.455	245.5	0.270553
					1					108.383
						pH	0.0666667

## Sheet: S4
Parameters	Standards (Sn)	1/Sn	å1/Sn	k=1/(å1/Sn)	Wi=k/Sn	Ideal Value (V0)	Mean Conc. (Vn)	Vn/Sn	Vn/Sn*100=Qn	WnQn
pH	8.5	0.117647	4.537	0.22041	0.0259306	7	7.4	0.266667	26.6667	0.691482
TDS	1000	0.001	4.537	0.22041	0.00022041	0	568	0.568	56.8	0.0125193
EC	400	0.0025	4.537	0.22041	0.000551024	0	888	2.22	222	0.122327
Turbidity	5	0.2	4.537	0.22041	0.044082	0	4.5	0.9	90	3.96738
As	10	0.1	4.537	0.22041	0.022041	0	10	1	100	2.2041
Fe	0.3	3.33333	4.537	0.22041	0.734699	0	0.04	0.133333	13.3333	9.79599
F	1.5	0.666667	4.537	0.22041	0.14694	0	1	0.666667	66.6667	9.79599
SO4	250	0.004	4.537	0.22041	0.000881639	0	81	0.324	32.4	0.0285651
Ca	100	0.01	4.537	0.22041	0.0022041	0	49	0.49	49	0.108001
HCO3	350	0.00285714	4.537	0.22041	0.000629742	0	204	0.582857	58.2857	0.036705
NO3	50	0.02	4.537	0.22041	0.0044082	0	0.1	0.002	0.2	0.000881639
Mg	50	0.02	4.537	0.22041	0.0044082	0	42	0.84	84	0.370288
K	20	0.05	4.537	0.22041	0.0110205	0	5	0.25	25	0.275512
Cl	250	0.004	4.537	0.22041	0.000881639	0	118	0.472	47.2	0.0416134
Na	200	0.005	4.537	0.22041	0.00110205	0	73	0.365	36.5	0.0402248
					1					27.4916
						pH	0.266667

## Sheet: S5
Parameters	Standards (Sn)	1/Sn	å1/Sn	k=1/(å1/Sn)	Wi=k/Sn	Ideal Value (V0)	Mean Conc. (Vn)	Vn/Sn	Vn/Sn*100=Qn	WnQn
pH	8.5	0.117647	4.537	0.22041	0.0259306	7	7.3	0.2	20	0.518611
TDS	1000	0.001	4.537	0.22041	0.00022041	0	3580	3.58	358	0.0789067
EC	400	0.0025	4.537	0.22041	0.000551024	0	5595	13.9875	1398.75	0.770745
Turbidity	5	0.2	4.537	0.22041	0.044082	0	28	5.6	560	24.6859
As	10	0.1	4.537	0.22041	0.022041	0	170	17	1700	37.4697
Fe	0.3	3.33333	4.537	0.22041	0.734699	0	0.08	0.266667	26.6667	19.592
F	1.5	0.666667	4.537	0.22041	0.14694	0	2	1.33333	133.333	19.592
SO4	250	0.004	4.537	0.22041	0.000881639	0	979	3.916	391.6	0.34525
Ca	100	0.01	4.537	0.22041	0.0022041	0	93	0.93	93	0.204981
HCO3	350	0.00285714	4.537	0.22041	0.000629742	0	379	1.08286	108.286	0.0681921
NO3	50	0.02	4.537	0.22041	0.0044082	0	0.4	0.008	0.8	0.00352656
Mg	50	0.02	4.537	0.22041	0.0044082	0	125	2.5	250	1.10205
K	20	0.05	4.537	0.22041	0.0110205	0	38	1.9	190	2.09389
Cl	250	0.004	4.537	0.22041	0.000881639	0	207	0.828	82.8	0.0729997
Na	200	0.005	4.537	0.22041	0.00110205	0	765	3.825	382.5	0.421534
					1					107.02
						pH	0.2

## Sheet: S6
Parameters	Standards (Sn)	1/Sn	å1/Sn	k=1/(å1/Sn)	Wi=k/Sn	Ideal Value (V0)	Mean Conc. (Vn)	Vn/Sn	Vn/Sn*100=Qn	WnQn
pH	8.5	0.117647	4.537	0.22041	0.0259306	7	7.3	0.2	20	0.518611
TDS	1000	0.001	4.537	0.22041	0.00022041	0	1571	1.571	157.1	0.0346264
EC	400	0.0025	4.537	0.22041	0.000551024	0	2455	6.1375	613.75	0.338191
Turbidity	5	0.2	4.537	0.22041	0.044082	0	32	6.4	640	28.2124
As	10	0.1	4.537	0.22041	0.022041	0	70	7	700	15.4287
Fe	0.3	3.33333	4.537	0.22041	0.734699	0	0.05	0.166667	16.6667	12.245
F	1.5	0.666667	4.537	0.22041	0.14694	0	0.94	0.626667	62.6667	9.20823
SO4	250	0.004	4.537	0.22041	0.000881639	0	553	2.212	221.2	0.195019
Ca	100	0.01	4.537	0.22041	0.0022041	0	113	1.13	113	0.249063
HCO3	350	0.00285714	4.537	0.22041	0.000629742	0	436	1.24571	124.571	0.0784479
NO3	50	0.02	4.537	0.22041	0.0044082	0	0.2	0.004	0.4	0.00176328
Mg	50	0.02	4.537	0.22041	0.0044082	0	67	1.34	134	0.590698
K	20	0.05	4.537	0.22041	0.0110205	0	13	0.65	65	0.716332
Cl	250	0.004	4.537	0.22041	0.000881639	0	476	1.904	190.4	0.167864
Na	200	0.005	4.537	0.22041	0.00110205	0	305	1.525	152.5	0.168062
					1					68.153
						pH	0.2

## Sheet: S7
Parameters	Standards (Sn)	1/Sn	å1/Sn	k=1/(å1/Sn)	Wi=k/Sn	Ideal Value (V0)	Mean Conc. (Vn)	Vn/Sn	Vn/Sn*100=Qn	WnQn
pH	8.5	0.117647	4.537	0.22041	0.0259306	7	7.4	0.266667	26.6667	0.691482
TDS	1000	0.001	4.537	0.22041	0.00022041	0	1164	1.164	116.4	0.0256557
EC	400	0.0025	4.537	0.22041	0.000551024	0	1820	4.55	455	0.250716
Turbidity	5	0.2	4.537	0.22041	0.044082	0	3.5	0.7	70	3.08574
As	10	0.1	4.537	0.22041	0.022041	0	60	6	600	13.2246
Fe	0.3	3.33333	4.537	0.22041	0.734699	0	0.02	0.0666667	6.66667	4.89799
F	1.5	0.666667	4.537	0.22041	0.14694	0	0.64	0.426667	42.6667	6.26943
SO4	250	0.004	4.537	0.22041	0.000881639	0	256	1.024	102.4	0.0902798
Ca	100	0.01	4.537	0.22041	0.0022041	0	81	0.81	81	0.178532
HCO3	350	0.00285714	4.537	0.22041	0.000629742	0	390	1.11429	111.429	0.0701713
NO3	50	0.02	4.537	0.22041	0.0044082	0	0.74	0.0148	1.48	0.00652413
Mg	50	0.02	4.537	0.22041	0.0044082	0	77	1.54	154	0.678862
K	20	0.05	4.537	0.22041	0.0110205	0	8	0.4	40	0.44082
Cl	250	0.004	4.537	0.22041	0.000881639	0	256	1.024	102.4	0.0902798
Na	200	0.005	4.537	0.22041	0.00110205	0	176	0.88	88	0.0969803
					1					30.0981
						pH	0.266667

## Sheet: S8
Parameters	Standards (Sn)	1/Sn	å1/Sn	k=1/(å1/Sn)	Wi=k/Sn	Ideal Value (V0)	Mean Conc. (Vn)	Vn/Sn	Vn/Sn*100=Qn	WnQn
pH	8.5	0.117647	4.537	0.22041	0.0259306	7	7.4	0.266667	26.6667	0.691482
TDS	1000	0.001	4.537	0.22041	0.00022041	0	1393	1.393	139.3	0.0307031
EC	400	0.0025	4.537	0.22041	0.000551024	0	2187	5.4675	546.75	0.301273
Turbidity	5	0.2	4.537	0.22041	0.044082	0	3.1	0.62	62	2.73308
As	10	0.1	4.537	0.22041	0.022041	0	80	8	800	17.6328
Fe	0.3	3.33333	4.537	0.22041	0.734699	0	0.02	0.0666667	6.66667	4.89799
F	1.5	0.666667	4.537	0.22041	0.14694	0	0.85	0.566667	56.6667	8.32659
SO4	250	0.004	4.537	0.22041	0.000881639	0	82	0.328	32.8	0.0289178
Ca	100	0.01	4.537	0.22041	0.0022041	0	79	0.79	79	0.174124
HCO3	350	0.00285714	4.537	0.22041	0.000629742	0	305	0.871429	87.1429	0.0548775
NO3	50	0.02	4.537	0.22041	0.0044082	0	0.1	0.002	0.2	0.000881639
Mg	50	0.02	4.537	0.22041	0.0044082	0	63	1.26	126	0.555433
K	20	0.05	4.537	0.22041	0.0110205	0	19	0.95	95	1.04695
Cl	250	0.004	4.537	0.22041	0.000881639	0	511	2.044	204.4	0.180207
Na	200	0.005	4.537	0.22041	0.00110205	0	281	1.405	140.5	0.154838
					1					36.8101
						pH	0.266667

## Sheet: S9
Parameters	Standards (Sn)	1/Sn	å1/Sn	k=1/(å1/Sn)	Wi=k/Sn	Ideal Value (V0)	Mean Conc. (Vn)	Vn/Sn	Vn/Sn*100=Qn	WnQn
pH	8.5	0.117647	4.537	0.22041	0.0259306	7	7.6	0.4	40	1.03722
TDS	1000	0.001	4.537	0.22041	0.00022041	0	1280	1.28	128	0.0282124
EC	400	0.0025	4.537	0.22041	0.000551024	0	2001	5.0025	500.25	0.27565
Turbidity	5	0.2	4.537	0.22041	0.044082	0	2	0.4	40	1.76328
As	10	0.1	4.537	0.22041	0.022041	0	60	6	600	13.2246
Fe	0.3	3.33333	4.537	0.22041	0.734699	0	0.2	0.666667	66.6667	48.9799
F	1.5	0.666667	4.537	0.22041	0.14694	0	0.35	0.233333	23.3333	3.4286
SO4	250	0.004	4.537	0.22041	0.000881639	0	42	0.168	16.8	0.0148115
Ca	100	0.01	4.537	0.22041	0.0022041	0	79	0.79	79	0.174124
HCO3	350	0.00285714	4.537	0.22041	0.000629742	0	385	1.1	110	0.0692716
NO3	50	0.02	4.537	0.22041	0.0044082	0	0.3	0.006	0.6	0.00264492
Mg	50	0.02	4.537	0.22041	0.0044082	0	56	1.12	112	0.493718
K	20	0.05	4.537	0.22041	0.0110205	0	15	0.75	75	0.826537
Cl	250	0.004	4.537	0.22041	0.000881639	0	412	1.648	164.8	0.145294
Na	200	0.005	4.537	0.22041	0.00110205	0	265	1.325	132.5	0.146021
					1					70.6099
						pH	0.4

[truncated: 31 more sheets: S10, S11, S12, S13, S14, S15, S16, S17, S18, S19, S20, S21, S22, S23, S24, S25, S26, S27, S28, S29 …]
